# Supplementary material for: Development and Validation of Risk Prediction Models for Colorectal Cancer in Patients with Symptoms
Source: J Pers Med. 2023 Jun 29;13(7):1065. doi: 10.3390/jpm13071065 (PMC10381199; doi:10.3390/jpm13071065)
Supplement: Supplementary file 1 [file jpm-13-01065-s001.zip]

Archive with 1 entries (1 files):
- jpm-2434092-supplementary.pdf
